# Supplementary material for: Innovative One-Step Sustainable Process to Produce Simonkolleite Nanoparticles
Source: Nanomaterials (Basel). 2024 Dec 13;14(24):2005. doi: 10.3390/nano14242005 (PMC11728450; doi:10.3390/nano14242005)
Supplement: Supplementary file 1 [file nanomaterials-14-02005-s001.zip]

Archive with 1 entries (1 files):
- nanomaterials-3343289-supplementary.pdf
